# Supplementary material for: Deep Sequencing of the Vaginal Microbiota of Women with HIV
Source: PLoS One. 2010 Aug 12;5(8):e12078. doi: 10.1371/journal.pone.0012078 (PMC2920804; doi:10.1371/journal.pone.0012078)
Supplement: Table S1 — Taxonomic classification of seed sequence OTUs. The table lists the taxonomic classification of the most abundant sequence within each OTU (seed sequence). Each seed sequence was first compared using mega-BLAST against non-redundant bacterial nucleotide sequences excluding environmental samples in the NCBI data-base. The best scoring hit was selected to represent the seed sequence if it displayed 100% identity and coverage. If multiple hits fulfilled these criteria, a common higher taxonomic rank was assigned. When no hits were present at >90% identity, uncultured samples were included in the search. Preference was given in taxonomic assignment to sequences derived from fully sequenced bacterial genomes, then to sequences derived from characterized organisms and finally to environmental isolates. (0.04 MB XLS) [file pone.0012078.s003.xls]

## Sheet: Sheet 1 - Table 1 - Table 1
Table S1. Taxonomic classification of seed sequence OTUs
#OTU	Coverage	Identity	Accession	Blast hit	Taxonomic classification	Level
0	100	100	AY526083.1	Lactobacillus iners	Lactobacillus iners	Species
1	100	100	CP001849.1	Gardnerella vaginalis	Gardnerella vaginalis	Species
2	100	100	L16475.1	Prevotella bivia	Prevotella bivia	Species
3	100	100	EF120366.1	Uncultured Lachnospiraceae	Uncultured Lachnospiraceae	Family
4	100	100	FN692037.1	Lactobacillus crispatus	Lactobacillus crispatus	Species
5	100	100	EF218612.1	Leptotrichia amnionii	Leptotrichia amnionii	Species
6	100	100	EF120358.1	Uncultured Megaphaera/Dialister	Uncultured Veillonellaceae	Family
7	100	100	NR_025487.1	Sneathia sanguinegens/Leptotrichia sanguinegens	Sneathia	Genus
8	100	100	AF325325.1	Atopobium vaginae	Atopobium vaginae	Species
9	100	100	DQ518919.1	Prevotella timonensis	Prevotella timonensis	Species
10	100	100	AM422125.1	Prevotella amniotica	Prevotella amniotica	Species
11	100	87	DQ386215.1	Uncultured Peptococcaceae	Uncultured Peptococcaceae	Family
12	100	100	AY850122.1	Dialister propionicifaciens strain	Dialister propionicifaciens	Species
13	100	100	GU414224.1	Granulicatella/Aerococcus	Lactobacillaceae	Family
14	100	100	NR_028839.1	Veillonella montpellierensis	Veillonella montpellierensis	Species
15	100	100	GU425873.1	Atopobium rimae	Atopobium rimae	Species
16	100	100	AY850118.1	Dialister micraerophilus	Dialister micraerophilus	Species
17	100	94	FJ976224.1	Uncultured Prevotella	Uncultured Prevotella	Genus
18	100	100	GU413262.1	Prevotella melaninogenica	Prevotella melaninogenica	Species
19	100	100	AF145246.1	Streptococcus anginosus/ milleri	Streptococcus	Genus
20	100	100	HM032023.1	Streptococcus phocae/ agalactiae	Streptococcus	Genus
21	100	100	HM001220.1	Streptococcus pneumoniae/ oralis	Streptococcus	Genus
22	100	100	AY326462.1	Peptostreptococcus anaerobius	Peptostreptococcus anaerobius	Species
23	100	100	CP001850.1	Clostridiales BVAB-3	Clostridiales BVAB-3	Species
24	100	100	AJ576087.1	Mobiluncus mulieris/Actinomyces hongkongensis	Actinomycetaceae	Family
25	100	100	GU401075.1	Parvimonas micra/Peptostreptococcus	Clostridiales	Order
26	100	100	GQ422746.1	Porphyromonas uenonis/ asaccharolytica	Porphyromonas	Genus
27	100	100	EU427463.1	Gemella	Gemella	Genus
28	100	100	GU398918.1	Lactobacillus vaginalis/ pontis	Lactobacillus	Genus
29	100	100	GQ422749.1	Anaerococcus tetradius	Anaerococcus tetradius	Species
30	100	100	CP001509.3	Escherichia coli/Klebsiella pneumoniae	Enterobacteriaceae	Family
31	100	100	FN557015.1	Lactobacillus jensenii	Lactobacillus jensenii	Species
32	100	98	AY738700.1	Uncultured Prevotella	Uncultured Prevotella	Genus
33	100	100	GU561428.1	Aggregatibacter aphrophilus/ Haemophilus haemolyticus	Pasteurellaceae	Family
34	100	100	GU561409.1	Gemella sanguinis/ haemolysans	Gemella	Genus
35	100	100	CP001509.3	Escherichia coli/Salmonella enterica	Enterobacteriales	Order
36	100	100	X78720.1	Actinomyces turicensis	Actinomyces turicensis	Species
37	100	100	AY738690.1	Uncultured candidate division TM7	Uncultured TM7 division	Unclassified
38	100	95	FJ976378.1	Uncultured Prevotella	Uncultured Prevotella	Genus
39	100	94	EF061225.1	Arcanobacterium	Arcanobacterium	Genus
41	100	98	GQ179686.1	Uncultered Fusobacterium	Uncultured Fusobacterium	Genus
42	100	92	GQ179730.1	Uncultured Sneathia	Uncultured Sneathia	Genus
44	100	100	AJ576088.1	Mobiluncus curtisii	Mobiluncus curtisii	Species
45	100	100	GQ433639.1	Prevotella	Prevotella	Genus
47	100	100	GQ038595.1	Uncultered Unknown	Uncultured clone	Unclassified
48	100	87	FJ833059.1	Uncultured clone	Uncultured clone	Unclassified
50	100	100	AF542230.1	Peptoniphilus lacrimalis	Peptoniphilus lacrimalis	Species
52	100	85	GU227219.1	Uncultured Lachnospiraceae	Uncultured Lachnospiraceae	Family
56	100	100	GU412547.1	Fusobacterium nucleatum	Fusobacterium nucleatum	Species
57	100	100	NR_026062.1	Uncultered protoebacterium	Uncultured proteobacterium	Unclassified
59	100	100	GU304581.1	Uncultured rumen clone	Uncultered clone	Unclassified
60	100	100	HM136579.1	Serratia/Shewanella	Gammaproteobacteria	Class
61	100	97	GU361832.1	Bifidobacterium saeculare	Bifidobacterium saeculare	Genus
63	100	100	GU561414.1	Campylobacter showae/ rectus	Campylobacter	Genus
64	100	100	GU936674.1	Bifidobacterium bifidum	Bifidobacterium bifidum	Species
65	100	100	GQ358570.1	Haemophilus influenzae/ haemolyticus	Haemophilus	Genus
68				No similarity	Novel	Unclassified
70	100	100	GU458950.1	Uncultured Porphyromonas	Uncultured Porphyromonas	Genus
76	100	97	AY995260.1	Uncultured clone	Uncultured clone	Unclassified
102	100	100	X84440.1	Corynebacterium ammoniagenes	Corynebacterium ammoniagenes	Species
If a sequence was similar to multiple hits in the NCBI database the first two hits are stated and the accession number of the first hit.
