# Supplementary material for: Deep Sequencing of the Vaginal Microbiota of Women with HIV
Source: PLoS One. 2010 Aug 12;5(8):e12078. doi: 10.1371/journal.pone.0012078 (PMC2920804; doi:10.1371/journal.pone.0012078)
Supplement: Table S2 — Full length 16S rRNA seed sequence of OTUs. This table lists the full length sequence of the most abundant read within each OTU (seed sequence) after clustering at >95% sequence similarity. (0.03 MB XLS) [file pone.0012078.s004.xls]

## Sheet: Sheet 1 - Table 1 - Table 1
Table S2. Full length 16S rRNA seed sequence of OTUs
OTU#	Sequence
0	AGGTCTTGACATCCATAGCCAGTCTAAGAGATTAGATGTTCCCTTCGGGGACTATGAGACAGGTGGTGCATGGCT
1	TGGGCTTGACATGTGCCTGTCGACTGCAGAGATGTGGTTTCCCTTCGGGGCAGGTTCACAGGTGGTGCATGGTC
2	CGGGCTTGAATTGCAGATGAACGATTTAGAGATAATGAGGTCCTTCGGGACATCTGTGAAGGTGCTGCATGGTT
3	AAGTCTTGACATCCCTGTGACAGTATATGTAATGTATATTTTCTACGGAACACAGGAGACAGGTGGTGCATGGTT
4	AGGTCTTGACATCTAGTGCCATTTGTAGAGATACAAAGTTCCCTTCGGGGACGCTAAGACAGGTGGTGCATGGCT
5	AGATCTTGACATCCTCGGGAGAGTATAGAAGTATACTTGTGCCTTCGGGAACCGAGAGACAGGTGGTGCATGGCT
6	AAGCCTTGACATTGATCGCAATTTTCAGAGATGAGAAGTTCCTCTTCGGAGGACGAGAAAACAGGTGGTGCACGGCT
7	AGATCTTGACATCCTCCGAAGAGCATAGAAGTATGCTTGTGCCTACGGGAACGGAGAGACAGGTGGTGCATGGCT
8	AGGGCTTGACATTTAGGTGAAGCAGTGGAAACACTGTGGCCGAAAGGAGCCTAAACAGGTGGTGCATGGCT
9	CGGGCTTGAACTGCCAGCGAACGATACAGAGATGTTGAGGCCCTTCGGGGCGCTGGTGGAGGTGCTGCATGGTT
10	CGGGCTTGAATTGCAGATGTTTATATCAGAGATGATATATTCCCTTCGGGGCATTTGTGAAGGTGCTGCATGGTT
11	AGGACTTGACATCCTCTGACGATTCAGGAGACTGAATTTTCTCTTCGGAGACAGAGAGACAGGTGGTGCATGGTT
12	AGGTCTTGACATTGATCGCAATTTTCAGAAATGAGAAGTTCTCCTTCGGGAGACGAGAAAACAGGTGGTGCACGGCT
13	AAGTCTTGACATCCTTTGACCACTCTAGAGATAGAGCTTTCCCTTCGGGGACAAAGTGACAGGTGGTGCATGGTT
14	AGGTCTTGACATTGATGGACAGAACTAGAGATAGTTTTTCTTCTTCGGAAGCCAGAAAACAGGTGGTGCACGGTT
15	AGGGCTTGACATGTAGGTGAAGCGGCGGAAACGTCGTGGCCGAAAGGAGCCTACACAGGTGGTGCATGGCT
16	AAGTCTTGACATTGATCGCCATTCCAAGAGATTGGAAGTTCTCCTTCGGGAGACGAGAAAACAGGTGGTGCACGGCT
17	CGGGCTTGAATTGCCAGCGCACGATACAGAGATGTTGAGGTCCTTCGGGACGCTGGTGAAGGTGCTGCATGGTT
18	CGGGCTTGAATTGCAGAGGAAGGATTTAGAGATAATGACGCCCTTCGGGGTCTCTGTGAAGGTGCTGCATGGTT
19	AGGTCTTGACATCCCAGTGACTGCCCTAGAGATAGGGTTTCCCTTCGGGGCACTGGTGACAGGTGGTGCATGGTT
20	AGGTCTTGACATCCTTCTGACCGGCCTAGAGATAGGCTTTCTCTTCGGAGCAGAAGTGACAGGTGGTGCATGGTT
21	AGGTCTTGACATCCCTCTGACCGCTCTAGAGATAGAGTTTTCCTTCGGGACAGAGGTGACAGGTGGTGCATGGTT
22	TAAGCTTGACATCCCTTAGACCGGTGTTTAATCACACCTTCCCTTCGGGGCTGAGGTGACAGGTGGTGCATGGTT
23	AGGGTTTGACATCCCTTGAACGATGTAGAGATACATAATTCCCTTCGGGGACAAGGAGACAGGTGGTGCATGGTT
24	AAGGCTTGACATACACTGCGACATGCCAGAGATGGTGTGGCCTTCGGGGTGGTGTACAGGTGGTGCATGGTT
25	AAGGCTTGACATATAGTTGAGTTATTGAGAAATTGATAAGTCCCTCGGGACAACTATACAGGTGGTGCATGGTT
26	CGGGATTGAAATGTAGATGCATGAGGCTGAGAGGTCTCTTCCCTTCGGGGCTTCTATGTAGGTGCTGCATGGTT
27	AAGTCTTGACATACAGTGAAGATATAAGAAATTATATTGTTTTAATGTTTACATTAAACACTGATACAGGTGGTGCATGGTT
28	AGGTCTTGACATCTTGCGCTAACCTAAGAGATTAGGCGTTCCCTTCGGGGACGCAATGACAGGTGGTGCATGGTC
29	AAGTCTTGACATATTACGGAGGGAATTAGAGATAGTTCCTTACTTCTTCGGAAGACTGTAATACAGGTGGTGCATGGTT
30	TGGTCTTGACATCCACAGAACTTTCCAGAGATGGATTGGTGCCTTCGGGAACTGTGAGACAGGTGCTGCATGGCT
31	AGGTCTTGACATCCTTTGACCACCTAAGAGATTAGGTTTTCCCTTCGGGGACAAAGAGACAGGTGGTGCATGGCT
32	CGGGCTTGAACTGCCGGCGAACGATCCAGAGATGGTGAGGCCCCTCGGGGCGCCGGTGGAGGTGCTGCATGGTT
33	TACTCTTGACATCCATGGAATCCTGTAGAGATACGGGAGTGCCTTCGGGAACCATGAGACAGGTGCTGCATGGCT
34	AAGTCTTGACATACTGTGAGGACACAAGAGATTGTGTTGTTCTGACCTTTGGTTAGACACAGATACAGGTGGTGCATGGTT
35	TGGTCTTGACATCCACGGAAGTTTTCAGAGATGAGAATGTGCCTTCGGGAACCGTGAGACAGGTGCTGCATGGCT
36	AAGGCTTGACATGCACCCTGACGCTGCAGAGATGTGGTGGCATTTGGTTGGGGGTGTGCAGGTGGTGCATGGTT
37	AGGGCTTGACATCCCTAGAATTTCTCCGAAAGGAGAGAGTGCTTTTTAAGAACTAGGTGACAGATCCTGCATGGCC
38	CGGGCTTGAACTACAGGAGAATGATTCAGAGATGATGAAGTCCTTCGGGACTCCTGTGGAGGTGCTGCATGGTT
39	AAGGCTTGACATACATCGGAAGACTGCAGAGATGTGGTTGCCTTCGGGTCGGTGTACAGGTGGTGCATGGTT
41	AGCGTTTGACATCCTACAAAGAGTGCAGAGATGTGCTTGTGCTTCTTCGGAAGAATGTAGTGACAGGTGGTGCATGGCT
42	AGATCTTGACATCCTCCGAATATGATAGAAGTATCATAGTGCCTACGGGAACGGAGAGACAGGTGGTGCATGGCT
44	AAGGCTTGACATACACTGCGATGGTTCCAGAGATGGGCCAGCCTTCGGGGTGGTGTACAGGTGGTGCATGGTT
45	CGGGCTTGAACTGTAGGCGAACGATCTAGAGATAGTGAGGCCCTTCGGGGCGCCTACGGAGGTGCTGCATGGTT
47	CGGGCTCAAACGCTGATAGACCGGTGTGGAAACACGCCTTCCCTTCGGGGCTGTCAGCGAGGTGCTGCATGGTT
48	CAGGCTCGAACGGCAGATGAATACGTAAGAGATTATGTAGTCCTTCGGGACATTTGTCGAGGTGCTGCATGGTT
50	AGGGCTTGACATATAAGAGACGAACTTAGAGATAAGTTTTCTTCTTCGGAAGCCCTTATACAGGTGGTGCATGGTT
52	AAGTCTTGACATCCCGATGACCGGCTCGTAACGGAGCCTTCTCTACGGAGCAGCGGAGACAGGTGGTGCATGGTT
56	AGCGTTTGACATCTTAGGAATGAGATAGAGATATTTCAGTGTCCCTTCGGGGAAACCTAAAGACAGGTGGTGCATGGCT
57	CAGCCTTGACATGTCGGGGCGCCCGAAGAGATTTGGGCTTGCCGCAAGGAACCCGAGCACAGGTGCTGCATGGCT
59	AGGGTTTGACATCCTCGGCAAAGCTATAGAAATATAGTGGAGGTTAACCGAGAGACAGGTGGTGCATGGTT
60	TACTCTTGACATCCAGAGAACTTTCCAGAGATGGATTGGTGCCTTCGGGAACTCTGAGACAGGTGCTGCATGGCT
61	TGGGCTTGACATGTTCCCGACCGCGGCAGAGATGTCGTTTCCCTTCGGGGCGGGTTCACAGGTGGTGCATGGTC
63	CGGACTTGATATCTAACAAATCATCCAGAGATGGAAGAGTGTCTGCTTGCAGAAATGTTAAGACAGGTGCTGCACGGCT
64	TGGGCTTGACATGTTCCCGACGACGCCAGAGATGGCGTTTCCCTTCGGGGCGGGTTCACAGGTGGTGCATGGTC
65	TACTCTTGACATCCTAAGAAGTTTGCAGAGATGCGAATGTGCCTTCGGGAACTTAGAGACAGGTGCTGCATGGCT
68	AGCGTTTGACATCCTAAGAAGAAGATAGAGATATCTTTGTGTTCCTTCGGGAAAACTTAGAGACAGGTGGTGCATGGCT
70	CGGGATTGAAATTTAGATGACGGCAGATGAGAGTTTGCTTTCCTTCGGGACATCTAAGTAGGTGCTGCATGGTT
76	AGGCCTTGACATCCCGATGACCGGTCCGTAACGGGACCTTCTCTTCGGAGCAGCGGAGACAGGTGGTGCATGGTT
102	TGGGCTTGACATATACAGGATTGGGCTAGAGATAGTTCGTCCCTTGTGGTCTGTATACAGGTGGTGCATGGTT
