# Supplementary material for: Deep Sequencing of the Vaginal Microbiota of Women with HIV
Source: PLoS One. 2010 Aug 12;5(8):e12078. doi: 10.1371/journal.pone.0012078 (PMC2920804; doi:10.1371/journal.pone.0012078)
Supplement: Dataset S1 — Subject diagnostic information and vaginal microbiota composition. This dataset contains the number of reads for each OTU in each sample. Variables are Follow-up, 0 (baseline, no- follow-up), 1 (baseline, followed-up), 2 (follow-up 2 weeks), 3 (follow-up 5 weeks), 4 (follow-up 15 weeks), 5 (follow-up 25 weeks); Subject ID; Sample ID; Nugent score (0–10); Amsel discharge (y/n); Amsel odor (y/n); Amsel clue cells (y/n); pH; Amsel score (0–4); Total number of reads; Number of reads for each OTU. (0.18 MB XLS) [file pone.0012078.s006.xls]

## Sheet: otu_ratio_expt_tags_clinical_ne
Dataset S1. Subject diagnostic information and vaginal microbiota composition
Follow-up	Subject_ID	Sample_ID	Nugent_Score	Amsel_discharge	Amsel_odor	Amsel_clue	pH	Amsel_score	total_reads	otu0	otu1	otu2	otu3	otu4	otu5	otu6	otu7	otu8	otu9	otu10	otu11	otu12	otu13	otu14	otu15	otu16	otu17	otu18	otu19	otu20	otu21	otu22	otu23	otu24	otu25	otu26	otu27	otu28	otu29	otu30	otu31	otu32	otu33	otu34	otu35	otu36	otu37	otu38	otu39
0	11	1	4	n	y	n	5	2	58731	44024	9875	484	36	522	166	142	211	71	76	71	186	40	387	228	19	44	10	28	373	3	57	73	6	7	2	12	2	83	21	45	214	2	1	4	7	1	0	0	2
0	19	2	0	y	y	y	4.5	4	25163	14785	2244	432	92	5694	170	152	242	38	44	72	93	49	104	154	29	44	1	22	5	2	5	29	16	12	5	9	7	126	15	2	48	2	0	9	2	1	0	0	0
0	20	3	0	y	y	y	5	4	31493	26187	1495	163	16	877	191	92	297	46	59	67	245	100	52	260	14	15	3	18	16	5	3	33	86	2	4	16	3	513	59	2	68	4	0	1	5	3	0	0	0
0	21	4	1	n	y	y	7	3	15254	9296	2169	822	134	449	328	162	186	42	58	92	71	102	62	202	16	32	5	39	90	119	73	17	13	2	3	27	2	47	51	3	50	6	29	13	7	1	0	1	3
0	23	5	6	y	y	y	5	4	21792	16949	2224	137	44	754	78	123	65	41	67	14	118	37	209	166	18	41	6	47	10	11	8	15	10	9	1	12	9	179	19	2	27	3	4	0	2	0	0	0	0
0	27	6	5	y	y	n	5.5	3	9776	5856	2072	207	9	44	84	392	109	57	62	34	58	48	103	185	20	33	6	50	13	0	1	61	5	9	5	10	4	5	39	2	11	5	0	8	0	2	1	0	0
0	32	7	0	y	n	y	5	3	42647	36396	1928	624	62	254	291	182	208	52	80	197	201	225	131	312	44	61	16	28	13	2	26	27	38	24	4	11	6	128	40	0	529	1	3	0	0	0	0	0	0
0	35	8	0	y	n	n	4.5	2	28704	19528	1701	520	23	4247	337	105	188	60	81	114	152	130	143	217	21	37	3	51	14	1	4	35	20	6	4	20	8	192	16	5	54	6	0	1	5	1	2	0	11
0	41	9	6	y	y	y	6	4	31366	9452	3304	231	13	1980	384	260	202	150	419	89	4119	646	191	171	245	141	13	6	11	2	41	511	163	73	31	60	17	60	695	30	31	4	2	0	15	2	1	0	16
0	42	10	3	y	n	n	4.5	2	38004	29607	4205	552	159	771	382	178	313	33	89	42	154	78	53	124	26	40	8	96	19	8	3	31	14	4	6	36	5	89	23	0	83	9	1	1	5	2	0	7	3
0	44	11	0	y	n	y	4.5	3	31314	25248	2076	422	193	184	315	245	171	95	98	56	137	394	121	557	34	60	6	57	10	2	11	20	18	7	22	20	68	33	47	4	40	5	0	1	3	18	15	9	3
0	45	12	0	y	n	y	4.5	3	49552	33967	10103	506	149	335	287	99	258	70	99	45	139	66	166	383	30	53	45	23	14	1	4	14	12	4	3	12	6	73	52	13	883	3	0	0	34	0	1	6	1
0	46	13	0	y	n	n	5	2	26701	15931	6419	94	177	181	337	133	206	43	63	585	340	102	94	1167	32	38	4	33	18	5	3	26	12	2	10	26	10	51	19	1	111	6	1	1	1	1	1	0	1
0	48	14	0	y	n	n	4	1	46182	40738	1594	455	228	718	244	145	286	39	47	26	154	72	148	335	33	42	21	49	22	1	6	36	13	8	6	21	6	58	20	2	94	3	1	0	3	1	3	1	2
0	52	15	5	n	n	n	5.5	1	39721	15737	2137	6321	338	299	4830	885	4264	59	275	548	266	676	143	390	47	143	2	49	14	2	4	28	279	11	84	946	16	44	11	5	78	7	0	0	4	0	8	1	4
0	53	16	5	n	y	y	5.5	3	39326	15653	3270	1682	61	1231	278	440	311	70	83	174	121	221	964	11072	41	75	13	1540	224	1	13	399	25	8	13	39	2	32	42	74	66	6	7	0	97	0	2	1	0
0	56	17	1	y	n	n	5	2	62956	47916	5601	315	277	2085	716	940	310	233	388	241	797	200	295	56	133	76	41	54	300	5	277	33	39	3	12	25	23	106	19	77	114	78	14	14	6	5	7	1	4
0	58	18	4	y	n	y	4.5	3	49499	26951	14936	415	611	1185	955	961	417	218	248	145	512	229	98	23	220	89	4	22	3	2	39	26	36	44	24	26	15	37	7	1	10	61	4	21	2	2	3	2	3
0	60	19	4	n	n	n	4	0	56858	33197	11637	113	159	5577	1151	420	508	235	287	167	1183	338	86	50	115	49	17	37	5	4	56	35	217	8	12	39	12	151	27	5	5	42	6	4	16	12	13	1	3
0	62	20	9	n	y	y	5.5	3	59916	18140	12327	661	7584	1728	5276	1749	233	662	3555	821	429	1644	84	67	580	214	31	76	154	290	266	29	214	6	29	339	18	53	73	4	3	743	105	36	12	2	3	4	21
0	63	21	0	n	y	n	4.5	2	34049	13674	2774	130	363	9894	264	430	54	172	378	62	661	154	90	41	131	59	19	1100	15	5	761	38	23	11	2	36	11	92	9	4	1	42	94	8	11	2	14	36	2
0	64	22	0	n	n	n	5	1	13311	9098	1818	71	49	197	451	259	101	69	232	98	172	140	29	15	46	28	13	16	4	5	5	17	4	7	6	20	4	7	14	0	2	42	1	5	1	1	0	0	0
0	65	23	0	n	n	n	4.5	1	75085	58890	5429	440	621	1061	1421	760	296	347	461	473	1130	955	213	53	233	186	73	53	15	4	166	26	101	52	26	40	15	48	30	2	27	80	5	4	7	1	7	7	9
0	66	24	0	y	n	n	4.5	2	45212	32217	4520	401	178	1089	1884	575	285	329	415	275	740	446	199	42	163	126	11	58	8	5	35	18	57	5	23	32	27	27	13	0	3	61	12	2	4	6	11	1	39
0	70	25	0	y	n	n	4	1	48629	32916	3792	89	129	6519	1547	192	279	86	261	63	1243	152	102	16	60	52	23	15	6	4	31	10	36	2	14	33	49	104	25	7	1	32	6	4	7	0	4	2	2
0	72	26	2	n	n	y	5.5	2	129054	81008	33480	375	1369	2951	1964	782	499	169	460	94	731	282	56	14	176	132	32	184	17	6	56	32	24	8	16	58	34	265	10	3	35	82	6	2	10	1	8	24	16
0	73	27	0	n	n	n	5	1	56493	38680	5413	271	1735	840	1884	1113	278	530	619	150	676	1487	122	121	231	222	30	85	12	9	100	16	33	13	80	61	244	35	25	2	7	134	10	5	1	47	115	27	10
0	77	28	0	n	n	n	4	0	74873	59769	5953	338	1082	1021	1564	491	358	415	424	110	670	257	177	83	224	158	144	42	10	9	57	24	18	6	10	21	19	41	28	6	35	80	9	4	79	0	10	13	8
0	78	29	7	n	y	y	5.5	3	96466	35297	16664	46	1578	767	13472	4600	1272	1091	853	773	11636	1957	244	76	1409	362	21	46	9	10	71	12	117	21	82	282	70	38	46	0	114	440	7	6	2	4	355	4	12
0	79	30	0	n	n	n	4.5	1	90057	73001	4378	1317	1881	2589	1322	732	403	245	277	58	727	331	244	109	177	104	35	83	18	5	93	104	40	9	27	36	18	72	8	2	8	51	8	35	9	6	17	9	1
0	80	31	4	n	n	n	4.5	1	71045	50714	9299	308	1961	1137	2052	722	579	231	294	181	797	508	207	72	199	136	9	66	6	4	55	20	26	14	15	61	26	77	14	2	26	51	3	3	3	1	45	5	2
0	84	32	0	y	n	n	4.5	2	79958	27418	5618	353	251	40032	1217	479	519	202	338	355	514	234	150	131	154	110	20	227	21	5	62	26	36	6	20	97	8	60	6	6	11	63	18	2	20	1	20	4	4
0	85	33	0	y	n	n	4	1	27909	6732	5247	813	462	10285	183	463	355	434	260	125	170	64	443	155	106	58	102	11	121	4	83	64	11	6	17	3	5	111	16	27	60	31	4	7	4	1	0	0	4
0	86	34	10	n	y	y	5	3	25811	4168	7270	781	6199	1102	442	1502	445	631	311	108	446	265	165	109	476	137	28	6	1	3	6	49	78	72	48	5	10	39	10	1	5	19	6	6	3	0	2	2	3
0	89	35	7	n	y	y	5.5	3	39250	12244	12728	2757	276	3138	702	837	831	645	511	476	471	322	437	207	149	126	207	7	2	0	10	218	117	34	184	1	14	101	87	2	2	25	0	2	4	9	6	3	1
0	90	36	0	y	n	n	4	1	31483	4419	6906	1702	1709	12191	474	567	339	456	287	98	75	152	153	159	109	111	82	26	84	102	58	35	16	5	19	11	7	73	66	4	3	30	42	20	6	4	3	1	16
0	92	37	3	y	y	y	4.5	4	14965	6215	3189	209	615	2620	63	316	83	254	209	40	110	45	87	128	71	43	66	31	5	1	13	19	7	12	5	4	1	56	16	0	1	14	1	0	2	1	3	0	2
0	95	38	7	y	n	y	5.5	3	8255	2014	3809	219	109	169	118	201	145	144	198	49	43	49	270	46	40	29	46	13	0	1	1	26	1	17	5	4	2	8	20	0	1	11	0	1	0	1	3	2	0
0	99	39	8	y	y	y	5	4	32969	7476	11373	1702	947	1011	610	1440	420	879	1017	274	261	483	511	1487	523	193	157	11	6	2	39	87	40	81	102	27	12	50	32	2	13	49	1	2	3	3	7	0	3
0	102	40	7	y	n	y	5.5	3	24985	4409	5782	4316	290	1007	3870	413	385	567	307	156	142	169	804	793	153	183	75	20	4	3	2	171	22	11	35	7	8	41	13	2	6	14	5	0	4	1	7	0	36
0	105	41	0	y	n	n	4	1	47700	4430	4221	316	211	35743	404	168	323	164	200	33	267	60	139	76	54	45	81	4	1	3	9	22	8	7	13	7	14	88	21	3	0	8	4	4	5	0	1	0	0
0	106	42	10	y	y	y	5	4	64597	14415	21350	1223	10539	2681	709	2493	651	1887	1809	328	318	634	215	96	885	218	111	95	1	2	6	46	19	40	60	15	18	121	16	0	24	193	3	0	8	1	51	15	18
0	107	43	8	y	y	y	5	4	65310	9167	36230	880	2624	735	567	3003	382	3649	928	94	424	684	768	438	494	392	126	41	5	4	19	33	12	11	272	15	97	59	47	2	2	83	3	2	1	30	39	19	2
0	110	44	5	n	y	y	5	3	48709	11391	13269	2853	1681	1007	729	355	8110	1099	450	48	823	91	647	317	414	156	2695	8	6	2	45	677	10	5	30	3	5	59	474	8	13	14	4	3	45	3	178	6	3
0	120	45	0	y	n	n	4.5	2	27525	15540	3735	202	2544	670	515	580	362	378	259	209	328	153	193	265	195	77	63	24	4	7	14	24	14	11	47	11	14	375	12	0	57	20	1	1	10	2	12	1	4
0	122	46	8	n	n	y	6	2	38725	9153	9264	3772	3026	2325	371	546	604	425	208	37	130	133	1010	4845	149	98	106	38	6	1	32	74	9	14	43	8	6	92	8	14	5	21	40	1	34	0	7	7	3
0	124	47	3	y	n	y	4.5	3	55703	16463	21844	882	3181	2677	560	868	661	2195	225	105	161	191	315	225	185	101	49	55	4	5	4	42	14	9	33	10	10	1526	21	1	11	18	5	3	5	1	13	1	1
0	125	48	8	y	n	y	5.5	3	31509	6775	9129	2883	2458	3983	372	449	1174	441	784	245	127	145	281	394	158	93	96	122	8	2	6	188	12	12	67	50	7	60	12	3	6	26	3	1	12	3	24	2	4
0	127	49	5	y	n	n	4.5	2	44830	10449	6629	634	423	222	263	494	443	174	544	490	269	98	1693	553	103	76	46	171	12693	2	5004	51	8	13	4	9	10	35	7	47	302	30	371	949	1	1	1	2	15
0	129	50	3	n	n	y	6	2	26614	6097	13371	609	904	110	341	574	517	605	346	352	166	75	290	34	173	52	8	131	159	1	52	42	15	29	31	6	8	11	1	1	95	32	1	25	1	3	1	0	11
0	137	51	3	n	y	y	4.5	3	25539	17301	2883	278	224	359	409	296	656	182	405	357	371	140	104	71	111	39	11	138	159	2	68	47	90	6	9	30	10	60	21	3	122	18	4	15	5	9	1	2	13
0	139	52	3	n	n	n	4.5	1	28913	15700	3860	1247	1810	513	705	565	300	178	569	418	142	202	135	47	114	83	18	280	500	169	214	33	15	4	14	25	9	54	21	4	91	41	46	38	3	3	0	0	41
0	140	53	2	n	n	n	4	0	14338	8971	1770	126	547	291	86	308	88	138	410	129	211	71	60	41	77	28	47	220	128	2	83	15	6	10	5	12	2	14	5	1	47	20	8	5	0	0	3	3	7
0	141	54	0	n	n	n	5.5	1	7148	4032	1061	159	82	12	202	176	159	57	346	183	75	50	28	18	34	9	18	109	38	0	16	22	3	6	4	12	4	2	10	0	14	18	2	2	1	1	1	1	7
0	142	55	10	n	n	y	5.5	2	42289	10598	8345	919	989	71	903	2067	1562	446	3088	7649	1152	409	314	87	786	323	88	261	199	2	166	44	237	53	17	25	14	19	8	0	134	23	3	11	0	1	2	2	17
0	143	56	6	y	n	y	5.5	3	23215	11014	3219	1957	235	99	771	419	417	277	567	560	250	233	372	900	145	128	24	392	170	2	76	24	32	8	61	20	44	19	14	1	64	20	2	10	1	3	3	0	51
0	145	57	7	y	y	n	5	3	22786	12640	4632	575	172	833	657	157	361	96	393	134	406	94	162	28	55	36	46	90	123	1	50	12	6	4	19	21	31	30	16	0	57	31	1	4	4	0	0	0	9
0	146	58	8	y	y	y	6.5	4	52602	10803	10116	2477	2269	283	5060	1607	3695	452	3147	208	2396	166	96	22	832	85	44	4942	223	2	66	790	15	62	20	551	19	37	2	0	122	31	4	10	2	3	4	18	252
0	151	59	9	n	y	y	6.5	3	36355	6954	4509	642	14250	62	747	986	517	1249	1414	319	480	1144	278	147	189	202	44	370	209	2	125	78	13	8	187	25	149	19	22	0	89	35	3	14	2	26	12	33	13
0	152	60	9	y	y	y	7.5	4	43743	10841	10656	1730	2474	57	2943	3706	810	386	3765	204	1417	991	233	120	664	309	262	222	212	5	84	62	8	43	47	55	10	19	23	3	151	327	3	12	31	2	1	10	43
0	153	61	0	y	y	n	4	2	29348	17260	2090	115	2349	99	887	572	519	158	490	677	655	168	111	89	151	67	33	207	167	3	101	34	22	10	27	40	23	71	4	1	1525	33	4	12	0	1	10	1	12
0	154	62	1	y	n	n	4.5	2	43825	30785	3442	787	2791	1019	565	495	567	167	432	142	240	119	264	98	142	71	51	324	219	1	105	37	12	6	19	13	10	109	2	0	146	19	4	21	0	1	2	7	14
0	159	63	1	y	n	n	4.5	2	40996	28095	3275	647	3002	101	800	526	799	190	447	380	275	185	202	90	134	82	13	277	231	2	66	38	15	17	18	38	29	35	5	1	284	12	5	12	1	4	8	0	11
0	160	64	5	y	y	y	5	4	40865	11027	13194	763	398	583	720	2267	2482	486	603	928	761	281	195	158	150	135	33	3695	248	0	89	29	22	9	59	52	14	16	5	2	123	11	8	18	9	2	1	0	12
0	163	65	1	n	n	n	4	0	25826	19854	3635	157	426	364	65	173	163	85	43	28	28	30	60	38	23	19	3	2	8	164	1	12	4	14	7	2	3	34	3	2	12	4	1	10	9	0	0	1	3
0	166	66	3	n	y	y	5	3	41114	30277	3438	1052	102	1157	155	61	1492	107	107	40	81	65	79	1485	16	22	99	45	20	178	6	122	63	3	17	7	4	219	33	2	2	2	0	1	6	2	1	0	6
0	167	67	7	y	y	n	4.5	3	61025	8027	32684	404	730	534	125	121	158	261	84	52	23	59	30	111	21	43	14	20	107	16194	95	19	5	3	4	3	2	66	40	1	1	2	23	18	352	1	0	0	8
0	180	68	10	n	y	y	5.5	3	35603	13715	7686	221	7409	258	221	1376	266	818	613	419	74	327	96	106	86	215	21	3	5	200	41	9	23	71	97	4	3	31	6	0	4	34	2	0	10	2	1	0	9
0	181	69	5	y	y	y	4.5	4	28000	16832	7033	60	97	2195	110	44	96	27	54	14	73	38	103	83	5	17	4	2	41	148	5	6	9	3	3	1	6	52	156	0	1	2	1	1	7	0	0	1	0
0	191	70	0	y	n	n	4.5	2	48807	42014	3725	197	837	272	87	94	130	141	66	22	33	28	70	127	23	61	34	3	10	201	2	12	3	2	3	1	2	37	15	8	14	3	1	1	53	0	0	5	1
0	192	71	3	y	n	n	4.5	2	45705	24961	5413	168	1443	11348	74	109	192	80	41	10	32	50	81	139	22	38	24	12	8	221	5	10	9	0	9	1	3	451	14	1	3	9	1	2	9	2	4	1	1
0	193	72	4	n	n	y	4.5	2	55124	39803	11174	146	1409	386	139	127	266	74	60	58	37	83	109	116	19	30	8	5	5	240	5	11	3	6	13	5	11	45	13	0	10	4	1	2	14	3	1	0	0
0	197	73	7	y	y	y	5.5	4	33387	10310	11412	766	165	82	773	277	817	1426	4380	111	211	188	577	57	27	260	26	12	110	4	72	141	44	15	74	4	20	23	13	46	129	11	0	0	15	2	0	1	6
0	203	74	1	n	n	n	6.5	1	18031	6639	3545	232	302	58	132	446	233	187	260	69	95	39	79	25	75	34	5	4	0	2	12	4694	8	21	25	2	22	10	2	9	35	11	0	8	18	1	0	0	2
0	204	75	5	n	y	y	5.5	3	25875	11886	8627	206	75	141	264	165	269	244	1455	61	282	99	48	56	47	85	10	6	4	0	17	330	60	2	77	6	21	12	26	5	48	3	1	1	10	11	0	0	3
0	205	76	5	y	y	y	5	4	21685	6734	8753	406	505	79	548	510	113	1059	979	92	86	115	52	25	96	67	19	16	39	88	72	130	5	4	10	5	22	12	20	8	35	27	24	13	12	2	0	2	9
0	207	77	10	y	y	y	4.5	4	14335	4831	2393	34	3319	134	35	1367	51	126	905	203	151	29	59	27	23	46	33	17	3	1	28	55	5	10	21	5	10	13	3	1	14	14	1	1	2	0	2	0	2
0	209	78	3	n	n	y	5	2	8649	4047	2831	46	24	4	67	522	51	65	322	43	35	43	33	9	16	17	17	10	0	0	2	53	2	7	10	3	2	0	3	2	8	28	0	0	1	0	0	1	0
0	212	79	3	y	n	y	5	3	36861	28355	3157	597	306	19	303	292	139	272	430	175	191	179	158	476	50	136	41	14	3	1	527	136	18	31	24	3	24	7	4	15	61	15	0	20	60	1	3	1	4
0	213	80	7	n	y	y	5	3	19843	9302	5624	298	96	51	610	664	158	527	507	104	473	120	149	34	53	98	9	24	0	2	13	79	13	6	33	2	38	3	4	4	24	7	1	0	10	1	3	0	19
0	214	81	5	n	n	y	4.5	2	21972	13769	5153	70	55	365	220	95	93	366	242	20	203	33	47	14	20	22	27	12	3	2	13	58	7	2	10	4	72	10	5	160	29	8	0	1	176	0	0	0	5
0	215	82	0	y	n	n	4	1	32831	23976	4355	245	615	136	266	295	212	151	479	32	118	39	52	22	49	40	16	48	4	1	23	100	7	11	22	7	54	50	3	4	694	15	0	2	5	2	0	9	9
0	222	83	7	y	y	y	5.5	4	22868	8099	5196	182	776	16	841	569	1098	628	795	71	636	614	107	78	66	98	102	309	2	2	24	76	38	72	188	27	606	7	14	3	39	20	2	4	3	37	8	11	40
0	223	84	2	n	n	n	5	1	31628	19856	8306	214	504	25	212	205	154	306	460	32	112	47	97	50	48	67	107	5	3	1	13	95	4	5	14	0	24	2	15	32	56	14	1	1	40	1	2	7	4
0	224	85	0	n	n	n	4	0	20664	15041	2002	104	724	23	309	321	173	160	320	130	314	73	67	126	50	44	15	11	2	2	19	75	9	12	21	7	45	12	3	3	87	10	0	0	10	1	2	2	4
0	227	86	0	y	n	n	4.5	2	34664	27201	3700	225	844	91	208	307	189	195	280	29	145	70	124	67	46	43	32	20	2	2	21	94	11	2	13	5	25	11	1	5	64	14	0	2	5	3	4	2	4
0	229	87	8	y	y	y	5.5	4	31728	12070	10794	208	881	39	489	637	341	517	1832	415	1425	112	160	45	390	133	8	14	7	5	21	97	16	8	38	33	49	13	4	7	71	85	0	1	9	2	7	0	17
0	234	88	0	n	n	n	4	0	33438	26722	3527	222	124	220	198	201	206	208	409	152	100	50	81	72	34	25	16	63	6	3	16	109	11	5	19	12	24	3	0	5	54	5	1	0	20	3	1	1	0
0	235	89	8	y	y	y	5	4	49360	9384	20915	797	297	96	321	804	556	1729	4271	1133	4877	181	871	46	263	112	130	71	126	55	59	72	61	85	24	12	18	39	6	82	58	166	135	37	4	2	6	1	21
0	239	90	8	y	y	y	5	4	38345	5883	22817	773	596	63	369	973	547	665	860	306	1319	265	297	25	759	211	41	34	7	47	2	64	44	120	33	11	16	12	3	3	8	68	92	54	1	3	2	0	17
0	242	91	4	y	n	n	4.5	2	40303	25728	6670	358	168	260	487	433	734	414	954	329	1186	311	121	50	134	85	63	74	0	43	5	65	285	55	32	27	15	60	36	6	4	53	101	15	16	20	2	0	12
0	243	92	6	n	n	n	7	1	49312	8994	13169	3076	1240	94	770	724	350	441	1265	309	376	310	140	34	179	218	77	148	120	3658	94	49	48	69	16	38	20	15	38	6	3	117	7164	1974	10	5	2	1	46
0	244	93	10	n	n	y	4.5	2	28703	4915	11731	233	368	195	358	766	84	746	2638	114	959	416	114	41	321	415	245	121	5	26	19	27	448	1192	22	94	10	9	20	1	0	209	54	18	1	1	66	3	3
1	3	94	10	y	y	y	5	4	13945	2712	4498	210	66	4	548	502	1088	194	1704	359	636	221	39	19	111	53	143	53	2	12	1	34	6	41	16	30	6	0	9	1	1	236	18	5	0	1	0	0	3
2	3	95	0	y	NA	n	4	NA	48376	31611	6610	1175	642	31	502	654	341	535	1353	701	823	594	230	46	235	255	243	79	3	50	35	53	109	203	26	26	18	8	12	0	8	78	111	29	6	0	0	3	11
3	3	96	8	n	y	y	5.5	3	44640	7936	15070	2484	169	59	1412	546	497	1599	5890	428	1047	1363	396	157	839	421	78	98	10	35	7	1108	58	134	58	331	52	2	16	0	4	101	120	23	4	7	3	1	288
4	3	97	8	y	y	y	5	4	38334	6154	10854	298	127	495	2575	1526	532	352	3615	725	8509	212	156	11	313	194	108	47	4	54	8	26	30	51	54	86	45	22	16	9	1	113	116	25	1	4	4	1	9
5	3	98	10	NA	y	y	5.5	NA	50995	10289	10946	1082	10071	158	855	4392	907	304	6724	117	647	670	92	7	367	239	125	299	4	44	6	41	26	125	56	43	30	20	7	0	15	618	138	31	3	2	17	23	32
1	5	99	8	n	y	y	5.5	3	41178	7723	18390	757	1720	32	795	2199	456	1117	1916	303	855	1223	197	92	283	313	124	136	1	41	19	22	38	111	91	59	229	12	18	1	1	121	130	49	4	70	32	26	17
2	5	100	4	n	n	n	4.5	0	49692	27807	10974	941	1159	32	667	435	398	717	1491	174	643	198	1143	64	232	313	472	70	8	54	7	32	41	59	23	19	22	13	22	21	15	82	185	29	73	5	4	17	16
3	5	101	7	y	y	y	5.5	4	34077	6761	15464	167	1672	22	1062	782	388	751	1649	527	1502	468	281	233	334	145	98	73	5	56	18	34	42	84	45	51	31	4	9	0	43	114	102	17	2	2	10	1	11
4	5	102	8	n	y	y	5.5	3	45766	12738	17608	922	1896	137	613	716	877	978	3035	149	2257	331	362	73	567	237	158	154	4	53	10	35	35	66	65	24	18	22	4	2	3	228	118	38	1	3	8	10	15
5	5	103	8	y	n	y	5	3	47844	20124	15113	2071	1910	56	948	638	693	502	1167	307	849	409	299	94	320	226	48	152	3	57	8	53	49	81	37	48	32	16	8	0	20	66	137	28	5	1	17	0	14
1	6	104	8	y	y	y	5.5	4	38766	10728	9496	2979	270	267	1798	1180	1056	635	1320	1565	508	225	286	113	397	400	357	2671	6	54	8	72	58	98	375	143	25	12	10	5	4	77	149	24	13	2	10	1	42
2	6	105	1	NA	NA	NA	NA	NA	24852	7888	1715	903	503	63	103	725	180	189	260	514	85	59	1337	28	77	35	31	13	595	19	47	17	10	32	7	10	4	14	4	8556	58	19	4	7	89	0	3	87	0
3	6	106	1	n	n	n	5.5	1	25950	4843	2205	14686	917	34	159	889	258	202	170	420	47	70	71	13	128	49	8	2	9	1	5	17	8	56	24	4	5	4	3	85	7	9	0	5	5	1	4	92	2
4	6	107	3	n	n	n	4.5	0	22287	17329	1285	364	257	110	163	386	285	161	213	415	115	67	117	177	67	31	11	15	8	4	25	20	54	17	8	15	2	10	10	106	3	9	0	4	5	6	2	62	4
5	6	108	5	n	y	y	5	3	21953	7517	5287	1959	2097	64	331	1297	169	230	348	519	45	164	151	37	92	94	14	34	90	135	79	10	9	25	13	27	2	9	38	142	2	22	39	26	8	1	2	149	26
1	7	109	8	y	y	y	5	4	11626	3590	1489	175	651	129	165	2766	50	601	374	583	160	66	39	24	96	43	31	32	9	7	10	5	7	16	4	12	0	6	4	45	2	7	2	0	2	1	74	71	1
2	7	110	0	y	n	n	4	1	7018	4665	655	271	123	2	60	282	89	61	176	208	21	41	21	15	22	22	12	13	3	0	2	13	1	23	3	10	1	0	12	16	1	15	0	0	0	0	1	29	1
3	7	111	0	y	n	n	4	1	34738	26136	1629	1353	1041	21	224	801	188	287	341	992	100	223	96	41	125	94	82	6	14	7	32	5	21	105	12	10	2	3	12	93	8	17	2	1	3	0	4	161	6
4	7	112	0	y	n	n	3.5	1	22616	15734	1575	1233	304	37	287	618	184	300	328	630	81	153	139	24	125	90	3	23	12	0	4	12	19	15	15	17	13	3	2	75	4	16	2	0	5	1	3	101	32
5	7	113	0	n	n	n	NA	NA	19442	14100	2277	356	207	334	205	233	173	87	193	131	125	30	77	242	37	25	29	7	8	4	6	1	5	13	8	12	15	56	10	79	0	7	3	0	3	0	2	36	1
1	8	114	7	y	y	n	5	3	29304	9954	2828	1262	6036	125	301	2622	521	524	476	1278	290	111	56	12	292	149	27	93	16	4	2	9	11	31	14	17	12	23	6	122	8	83	2	2	6	1	24	1373	16
2	8	115	10	y	y	n	5.5	3	25615	7314	2637	842	4366	18	271	1889	190	1013	979	1410	106	462	93	72	413	184	27	37	8	9	15	7	15	42	41	22	58	3	13	101	0	66	3	0	4	29	71	2309	1
3	8	116	9	n	y	n	5	2	26372	9283	4101	1063	3740	23	200	2274	237	643	406	1219	84	87	107	52	322	130	158	11	11	2	6	12	8	24	19	4	4	7	13	169	12	22	1	0	67	1	9	1299	6
4	8	117	5	n	y	y	NA	NA	18828	8376	1822	177	2821	14	332	2229	307	176	253	806	200	101	77	44	103	75	21	13	17	202	16	8	11	20	25	21	9	11	6	66	22	26	0	2	0	0	15	83	3
5	8	118	10	y	y	y	5.5	4	29749	11380	2153	1052	6732	88	392	1168	546	926	1118	777	292	181	166	43	254	223	78	31	19	5	6	85	108	79	28	419	7	16	21	130	5	46	1	1	4	1	118	518	1
1	9	119	9	y	y	y	6	4	39548	8235	6255	978	11121	20	1575	2194	1210	413	1165	2820	98	267	128	43	404	212	13	34	12	7	6	10	14	680	68	35	10	15	4	94	8	10	0	2	1	0	18	134	4
2	9	120	3	y	n	n	4	1	36671	15202	12516	1034	409	193	545	1792	427	264	352	883	85	104	360	69	118	102	28	149	24	9	9	5	5	36	13	51	7	8	4	123	3	19	4	0	14	3	9	167	9
3	9	121	8	y	y	y	5.5	4	74256	45845	11872	1143	593	264	626	3385	889	594	948	793	354	403	2417	46	291	227	132	27	285	5	141	184	94	268	37	28	34	62	23	162	152	61	9	19	7	4	4	1	53
4	9	122	10	y	y	y	5.5	4	67378	15969	12527	794	1122	146	2718	3601	4731	4565	3418	6025	292	803	491	19	2412	809	39	19	9	7	9	148	113	3163	812	81	37	15	17	6	24	489	1	29	6	1	3	1	39
5	9	123	0	y	n	n	4	1	63976	46398	6720	273	305	526	838	1153	1313	560	745	617	554	572	358	42	148	164	55	31	8	5	223	161	376	189	65	45	29	54	55	6	12	30	1	3	13	28	9	1	24
1	10	124	9	y	y	y	5	4	72969	18749	12473	1614	12961	240	2665	10321	905	862	2065	1743	274	1505	329	53	1073	502	82	54	205	280	188	115	168	327	212	55	26	38	107	3	11	326	73	67	15	7	0	1	145
3	10	125	0	n	n	n	4.5	0	43448	32498	4232	131	666	471	242	1194	155	346	734	222	288	199	157	24	191	114	92	77	10	2	21	61	63	242	24	38	10	21	23	0	9	39	1	1	8	2	10	6	30
4	10	126	7	n	n	n	NA	NA	23953	5147	5074	1379	120	14	1259	2021	1747	253	1748	317	80	350	103	14	114	101	52	30	3	3	4	1131	15	1736	39	158	8	2	28	1	1	38	0	0	0	1	21	0	11
5	10	127	7	y	y	y	5.5	4	94149	45911	13078	1006	1181	72	1771	6181	1206	1616	3231	3002	1245	3187	800	60	477	641	243	19	8	2	97	167	472	5610	204	172	49	18	44	3	19	91	5	3	4	4	80	1	52
1	11	128	8	y	y	y	6	4	76323	16855	14785	972	379	104	7070	7845	1237	1727	4459	881	3486	5626	822	43	1471	966	51	496	12	3	14	183	1785	257	209	41	58	8	41	2	5	52	4	3	4	8	8	4	1192
2	11	129	4	y	n	n	4.5	1	58249	28857	19248	286	266	1216	1325	553	648	194	608	217	592	285	1301	15	91	139	107	20	10	3	10	68	82	188	42	41	84	28	27	6	6	29	0	3	6	1	5	4	26
3	11	130	7	y	NA	y	5	NA	88904	53964	16739	940	2639	421	1655	2032	1351	385	1387	329	311	583	742	16	245	479	974	175	5	3	10	122	62	342	75	53	102	52	10	3	54	172	3	1	2	3	5	35	308
4	11	131	0	y	n	n	4.5	1	72507	44391	8148	670	3220	60	1457	2778	769	1122	1442	524	288	2554	450	120	355	507	144	100	8	6	30	80	79	411	223	52	501	14	22	1	6	69	5	6	2	106	96	40	56
5	11	132	5	n	n	y	4.5	1	72006	31107	26392	775	2072	66	1201	1331	842	991	1084	379	313	416	806	80	318	373	398	28	11	3	13	80	72	247	36	19	22	50	37	23	36	71	2	1	90	1	6	46	35
1	12	133	7	y	y	n	6	3	53920	18336	8814	116	7392	60	2320	4441	1005	904	1347	3465	798	795	396	78	316	266	86	43	2	10	13	83	302	311	159	91	56	20	11	3	82	56	0	1	1	2	75	1	37
2	12	134	7	y	n	n	5	2	106397	68542	17881	750	3626	379	1020	1817	2682	510	659	261	322	496	2807	79	255	505	124	104	9	4	12	102	74	279	81	51	28	33	9	4	20	48	2	8	5	4	17	22	34
3	12	135	5	n	y	n	4.5	1	106808	73981	14350	714	3907	120	1700	1931	1910	635	700	657	370	894	842	67	304	404	60	67	9	7	11	106	107	404	78	69	68	37	10	4	74	28	3	6	5	4	27	2	50
4	12	136	8	y	n	n	5.5	2	86836	24445	44761	803	481	633	972	1361	1457	492	892	1263	230	378	581	124	189	228	73	273	18	6	23	125	109	275	96	124	21	10	4	6	17	45	5	1	29	3	18	5	50
5	12	137	0	n	n	n	4	0	53109	38906	4853	1193	72	164	627	280	297	418	1295	421	324	637	294	91	51	111	361	102	212	1	91	66	46	10	14	31	133	363	68	65	93	55	14	9	11	121	4	2	32
1	13	138	7	y	n	n	5	2	33091	18500	7112	1119	113	104	719	397	370	367	845	308	185	678	107	55	114	138	167	51	4	4	4	48	45	54	31	20	178	68	41	1	12	44	3	23	6	100	1	5	32
2	13	139	0	n	n	n	4	0	39060	25889	3849	512	36	374	924	156	475	397	1130	312	492	954	91	107	57	103	229	77	8	5	8	79	297	8	18	43	157	722	165	10	3	20	2	2	22	233	2	1	19
3	13	140	0	n	n	n	4	0	47091	28324	6016	2599	288	154	1484	319	210	430	1302	357	140	1095	97	106	89	282	343	162	143	227	133	51	53	11	14	46	130	571	192	5	2	61	107	72	10	134	3	5	90
4	13	141	5	n	n	n	5.5	1	20347	6253	5244	985	74	327	272	284	49	276	1333	110	239	547	64	648	58	145	407	1447	10	2	13	53	48	29	6	31	67	40	56	1	2	47	4	1	15	46	4	5	14
5	13	142	9	NA	NA	NA	NA	NA	26017	3007	8669	299	17	9	1070	303	117	195	2791	1910	761	1718	187	373	36	167	697	632	28	1	0	493	10	20	5	165	32	8	950	0	0	46	1	1	1	49	1	0	10
1	15	143	6	y	y	NA	7	NA	62767	18106	9955	1960	137	70	4052	300	308	723	4220	900	1526	9733	215	180	427	713	3192	125	10	3	51	235	1295	117	136	83	151	62	212	4	10	90	7	4	6	131	2	4	48
2	15	144	8	NA	y	y	6.5	NA	42277	10361	7522	5606	42	85	5878	261	1787	871	1927	496	420	1492	255	150	122	348	249	136	17	4	10	53	56	33	37	58	343	30	55	11	1	22	56	1	40	159	64	1	1018
3	15	145	8	y	y	y	6.5	4	39704	10765	10333	424	22	806	2106	93	280	411	4795	110	1327	926	411	45	111	111	1354	80	9	7	4	34	108	130	140	270	575	69	92	4	4	16	1	3	8	115	53	2	32
4	15	146	3	y	n	n	5.5	2	70954	37062	22282	1611	329	309	1513	336	447	298	1653	158	226	844	73	42	91	222	345	385	6	5	4	57	49	16	22	55	364	94	46	16	41	61	6	2	43	132	3	34	51
5	15	147	7	n	y	y	7	3	75887	10819	9544	5048	322	43	3782	434	214	895	9776	281	251	17814	205	252	119	903	1057	217	8	5	18	24	57	18	84	408	3179	39	142	4	3	67	9	4	9	5278	49	88	45
1	16	148	8	y	y	y	5	4	65232	23983	9053	1455	242	49	4565	174	290	6252	6732	182	613	826	179	209	502	525	5980	105	6	1	7	36	46	10	17	30	135	55	322	16	27	78	8	1	102	98	3	34	23
2	16	149	0	y	n	n	5	2	37460	24821	3177	211	477	39	1588	321	296	319	1004	574	661	1145	117	173	113	172	247	101	4	6	16	42	57	23	62	78	421	42	89	2	48	40	6	0	3	92	16	2	27
3	16	150	7	n	n	y	5.5	2	63256	41081	11999	1364	415	217	1103	285	363	758	999	125	269	952	221	193	97	244	388	175	6	6	15	48	55	12	38	47	177	89	47	3	7	42	4	4	9	120	14	19	27
4	16	151	1	y	n	n	5	2	53934	36703	6359	1135	400	82	1684	272	590	351	1090	321	306	1436	208	157	113	226	230	170	9	4	7	47	49	22	31	63	331	84	70	4	15	16	5	4	6	141	12	0	26
5	16	152	3	n	n	y	5	2	49863	31464	7946	1430	42	421	982	176	476	424	1233	735	171	698	291	190	64	176	356	608	11	6	7	46	45	15	36	125	169	54	49	3	8	14	8	4	19	132	9	2	33
1	17	153	7	n	y	n	5.5	2	34140	14685	3823	540	3067	3015	248	1717	472	954	798	885	506	327	312	93	304	167	73	70	226	2	201	73	30	16	26	35	16	94	30	60	100	210	0	19	1	6	21	1	7
2	17	154	0	n	n	n	4	0	30870	16287	3146	573	3164	2296	265	1039	443	434	406	514	170	338	122	48	316	156	9	37	6	4	34	40	30	52	48	17	12	108	4	3	16	33	1	48	4	2	2	0	4
3	17	155	2	n	n	n	4.5	0	39110	9053	2239	263	858	20924	326	469	505	508	536	562	389	451	160	93	182	109	30	55	8	1	50	60	224	9	32	24	20	124	54	9	8	27	2	5	7	15	7	1	3
4	17	156	8	n	y	y	6.5	3	36161	5267	7676	1495	8017	2266	540	1442	205	1266	2647	619	548	692	86	72	286	296	109	120	153	244	273	97	30	23	22	85	11	61	143	3	6	99	87	95	9	3	5	1	24
5	17	157	0	n	n	n	4.5	0	28846	3285	1413	142	2109	18407	43	494	70	274	523	197	202	197	47	51	171	83	40	107	10	0	61	23	21	17	5	22	7	213	34	0	36	17	4	1	2	2	3	1	0
1	19	158	8	y	y	y	6.5	4	14147	1566	5604	1257	365	288	173	1377	158	454	726	305	84	386	65	282	202	77	23	75	4	0	8	72	3	32	6	90	8	10	34	0	0	30	0	0	0	0	0	0	0
2	19	159	0	n	n	n	4	0	52727	32344	3306	1022	3716	1523	429	861	282	751	797	1429	330	1272	202	131	369	306	136	79	7	3	1797	55	92	88	35	25	12	39	25	2	18	27	24	4	5	2	6	2	0
3	19	160	0	n	n	n	4	0	34294	21256	2709	851	1067	1430	516	589	279	695	787	928	282	669	228	71	274	236	16	101	5	6	38	30	46	12	54	21	46	26	21	2	10	25	3	1	3	3	10	0	58
4	19	161	0	n	n	n	4	0	39084	5631	1988	233	795	26705	428	245	245	196	411	167	368	213	109	28	105	78	55	33	10	1	32	12	22	14	15	28	60	75	36	5	3	10	0	4	4	4	8	0	3
5	19	162	0	n	n	n	4	0	52111	11981	4044	804	7785	20888	533	857	499	342	834	286	213	408	93	30	231	190	50	292	10	8	34	49	19	13	24	22	37	426	5	1	32	36	2	7	5	3	8	21	12
1	20	163	10	y	y	y	5	4	47214	5566	5323	538	20004	1226	993	1830	401	1565	1706	876	346	2573	209	176	761	514	48	145	11	3	65	33	38	89	160	49	353	29	47	1	5	93	3	18	4	60	80	32	7
2	20	164	10	n	y	y	5	3	50239	8767	5295	701	19550	1633	1066	1420	396	2571	1776	1240	239	968	220	134	1054	817	243	65	13	4	56	19	23	56	61	22	15	49	45	9	20	131	1	1	67	0	4	23	3
3	20	165	9	y	y	y	5	4	35585	5631	3376	104	16969	1088	567	1353	318	789	762	991	503	587	126	120	665	270	32	71	5	6	65	20	31	22	47	57	27	26	7	1	48	37	0	2	0	0	28	0	3
4	20	166	10	y	n	y	5	3	57241	11109	6735	635	24579	3899	426	1406	443	529	785	250	438	1682	267	126	960	472	66	140	5	3	49	31	19	93	60	44	20	67	7	1	5	58	1	3	3	0	65	8	4
5	20	167	9	n	y	y	5	3	49481	8812	3842	599	17403	1738	652	992	661	750	753	621	1302	6440	392	124	1079	740	16	132	6	7	53	32	37	136	49	53	44	63	6	1	15	82	4	5	2	1	48	0	6
1	21	168	8	y	y	y	5.5	4	50769	8461	6364	735	1465	6007	1295	1511	3110	1080	3220	11071	545	649	170	164	620	280	68	1552	20	2	39	54	225	46	188	115	18	35	12	6	13	49	8	7	9	2	207	2	19
2	21	169	8	NA	y	n	NA	NA	76643	34133	11889	2453	51	157	1131	8882	2631	435	1339	8383	816	148	716	39	418	276	137	242	138	4	61	53	9	72	194	21	22	42	18	46	74	57	22	20	4	3	1	2	8
3	21	170	8	y	y	y	5.5	4	48302	8456	23182	1954	85	91	1339	2463	1343	743	1559	984	497	614	275	18	1357	236	26	11	3	2	2	39	26	150	359	15	12	11	10	1	8	113	6	26	2	3	2	1	19
1	25	171	8	n	y	y	5	3	55800	9805	25947	1778	27	319	5667	329	750	3424	1421	507	1358	213	411	33	389	138	68	45	2	1	9	43	112	34	48	106	5	50	111	4	3	16	12	5	15	23	1	1	3
2	25	172	7	NA	NA	NA	NA	NA	67380	12085	23970	10841	220	155	11631	689	358	396	1268	579	310	410	695	40	219	618	58	77	114	182	136	26	14	33	40	49	8	31	76	7	13	85	119	70	5	7	1	2	28
3	25	173	8	NA	NA	NA	NA	NA	35067	4029	12517	595	61	269	456	411	67	267	5419	167	7143	143	179	29	557	137	767	104	8	0	22	16	7	31	14	322	8	21	90	0	3	59	10	3	1	8	2	2	0
4	25	174	3	y	n	n	4	1	8743	1960	3250	621	11	12	591	269	166	167	537	250	117	73	52	11	46	54	35	36	0	0	0	20	0	33	10	22	3	1	17	1	1	27	0	0	0	1	0	0	0
5	25	175	0	y	n	n	4	1	54283	30093	9909	3346	123	43	1792	679	371	680	1280	1208	830	511	436	55	254	299	251	19	4	1	45	43	36	180	84	50	12	45	83	3	11	26	9	6	4	5	1	3	6
1	27	176	7	n	n	y	5.5	2	37886	7906	9971	9248	38	87	3515	521	388	505	1103	746	619	262	433	73	276	505	44	61	6	3	2	28	23	32	87	43	17	12	25	2	2	14	17	3	2	6	7	1	41
2	27	177	6	y	n	y	4.5	2	50092	14641	18788	2362	27	772	7982	222	335	152	682	149	1037	90	177	17	85	269	117	19	6	10	5	17	8	31	42	53	26	28	31	1	2	9	31	79	5	4	3	0	3
3	27	178	8	y	n	y	5.5	3	57422	13195	16664	12711	249	268	7019	666	533	271	1350	241	593	118	145	15	179	224	108	255	13	3	7	342	9	46	42	38	19	26	14	2	30	40	19	15	2	5	5	35	10
4	27	179	7	y	n	y	5	3	55562	12458	21701	6577	242	37	5680	936	327	795	1459	439	525	841	231	86	255	536	97	85	3	5	17	11	9	62	167	67	148	17	32	3	3	35	157	111	1	91	41	61	11
5	27	180	3	n	n	y	5	2	41806	15136	16072	2574	181	38	1861	381	350	634	942	288	430	116	276	60	205	268	393	24	3	3	5	21	5	26	41	16	6	25	39	8	26	30	21	8	75	3	1	23	4
1	30	181	10	y	y	y	5.5	4	31627	7922	6960	465	327	34	2635	986	443	552	4034	1274	1964	400	229	59	358	232	102	55	2	8	6	26	24	709	391	93	20	14	21	2	39	45	7	4	3	3	9	2	8
2	30	182	7	n	n	y	7.5	2	54183	21118	21752	2447	354	214	1693	665	493	341	714	170	564	176	855	73	203	166	170	103	4	5	7	32	9	79	58	36	9	24	11	0	3	25	16	48	5	4	10	7	4
3	30	183	7	y	n	y	5	3	45475	17621	16186	2144	340	72	2558	539	717	330	677	448	613	260	551	53	225	176	47	78	9	3	7	31	15	66	43	49	18	51	5	5	16	12	25	3	4	4	11	2	1
4	30	184	4	n	n	n	4.5	0	49070	17471	18189	2528	37	666	1592	419	666	1493	935	1068	382	124	588	140	161	156	77	339	10	3	9	32	10	51	80	129	13	84	11	4	14	13	21	11	13	4	8	2	6
5	30	185	0	n	n	n	4.5	0	38830	21451	6107	975	1017	2174	361	718	781	182	508	537	125	63	596	368	70	89	53	111	176	5	176	36	31	7	21	2	14	629	39	48	346	44	3	14	3	3	6	1	2
1	31	186	10	y	y	y	6	4	27180	5806	6479	928	7078	206	466	948	1039	194	483	386	257	129	308	230	224	103	11	71	7	4	22	28	474	39	51	26	5	34	22	1	23	40	1	10	3	2	2	0	0
2	31	187	0	n	n	n	4	0	33938	17970	6867	368	503	586	512	386	3101	203	415	419	182	126	332	414	94	82	26	92	7	0	26	22	165	11	36	10	9	74	63	4	22	29	1	1	11	7	7	0	4
3	31	188	3	y	n	n	4.5	1	37619	15919	8141	1959	3875	381	918	752	950	211	666	493	60	181	218	368	177	186	26	164	119	162	157	20	37	24	23	22	8	108	82	3	14	111	49	35	7	2	5	0	21
4	31	189	10	y	n	y	5	3	21993	3719	8878	223	3801	513	150	671	180	259	850	203	125	106	150	284	369	114	45	152	5	3	47	6	26	27	15	12	5	49	23	0	11	165	2	2	0	4	1	0	1
1	35	190	8	n	y	y	NA	NA	10042	1731	2446	290	184	23	1251	287	577	202	1682	221	39	66	76	132	25	42	35	59	3	0	11	22	5	17	69	30	3	14	45	1	5	31	0	0	0	4	3	0	0
2	35	191	5	y	y	y	5	4	42302	14442	14364	1434	1910	128	696	777	770	271	643	1090	143	342	2148	483	186	445	100	153	5	4	111	20	83	127	67	12	11	52	43	2	33	51	4	2	2	3	3	2	2
3	35	192	8	y	y	y	6	4	43629	6714	22551	5415	565	170	943	545	845	388	590	584	114	225	1677	326	163	300	15	154	10	2	9	20	53	42	71	10	20	44	18	0	14	53	4	4	3	1	6	0	53
4	35	193	4	y	n	y	6	3	44843	20312	17569	380	380	1912	730	243	623	93	351	122	208	68	472	124	56	70	51	46	2	1	17	11	24	9	24	18	50	134	36	0	13	29	0	0	3	4	6	0	3
5	35	194	5	y	n	n	NA	NA	57080	12966	30491	1464	4245	490	932	755	1188	153	674	222	92	102	204	173	89	155	37	393	7	3	23	20	28	10	43	22	22	99	16	0	40	59	3	0	0	0	4	20	15
1	38	195	8	n	y	y	5.5	3	46915	7316	8839	4117	5490	98	1080	1912	1790	578	1605	385	93	639	667	6998	407	482	37	1585	8	5	553	10	26	16	190	14	199	45	289	0	11	77	2	3	0	56	82	35	7
2	38	196	1	n	n	n	4	0	46873	28517	6931	1190	3532	139	798	494	872	337	628	247	103	94	353	523	176	188	219	123	12	1	39	8	13	14	22	4	4	45	68	11	38	45	3	1	74	2	8	19	2
3	38	197	8	n	y	y	5.5	3	35185	6968	7294	225	4841	97	1795	767	2290	246	639	3869	273	260	381	2479	310	157	36	655	10	3	107	47	29	28	254	38	31	43	50	1	66	73	0	2	0	8	30	0	6
4	38	198	10	n	n	y	5	2	55418	13403	7126	1083	19789	447	1641	2809	2904	254	1840	192	144	250	495	585	311	247	87	188	4	1	55	12	36	14	79	43	17	72	17	2	19	255	4	1	0	3	27	9	4
5	38	199	9	n	y	y	5	3	53354	11420	10682	934	12544	166	2338	5741	2083	334	955	1582	300	265	415	535	279	180	14	164	11	2	46	23	33	28	58	26	28	61	19	0	25	51	0	1	2	6	542	0	1
1	39	200	7	n	n	NA	NA	NA	47448	19536	12396	4036	809	796	576	484	2489	203	507	899	74	77	531	1054	102	107	27	567	15	3	36	39	31	14	54	45	10	52	19	3	81	34	9	2	6	1	13	2	6
2	39	201	4	NA	n	y	5	NA	31660	20314	6546	215	140	430	103	179	191	118	212	253	72	37	267	60	25	34	24	6	119	1	41	14	3	1	9	3	2	58	6	42	1332	8	4	8	9	0	0	0	2
3	39	202	7	y	n	y	5.5	3	28050	11337	12819	218	275	268	153	251	304	130	141	225	51	42	701	332	38	49	13	1	4	0	3	19	6	11	15	4	1	19	2	1	94	8	2	5	7	2	0	0	1
4	39	203	4	y	n	n	5	2	28094	17310	6955	310	71	768	173	91	310	118	171	227	110	66	60	677	17	100	14	5	7	0	2	14	64	2	12	12	7	27	11	6	42	2	1	1	8	6	0	1	6
5	39	204	7	n	n	y	5.5	2	24898	8353	6313	481	545	348	2279	1163	1096	512	278	2190	27	124	65	49	90	69	24	16	72	109	61	9	6	1	10	19	2	17	20	2	51	15	29	14	8	1	0	0	13
1	43	205	8	y	y	y	5.5	4	12087	4801	3808	37	156	583	32	741	52	171	506	280	48	122	16	43	33	51	280	21	11	1	11	5	8	6	6	12	1	10	6	0	22	6	1	0	2	1	0	1	0
2	43	206	1	n	n	n	4	0	8433	6473	1099	53	36	36	68	64	72	27	116	103	23	23	27	25	4	17	10	5	1	0	1	9	0	3	3	11	0	0	3	0	8	8	0	0	1	0	0	0	0
3	43	207	9	n	y	y	6	3	32682	14398	11132	299	349	196	229	369	519	595	435	2075	149	261	191	186	203	121	68	6	4	1	26	15	36	25	46	5	2	4	119	1	63	22	5	1	8	3	0	1	6
4	43	208	0	n	n	n	4.5	0	24742	18961	2745	325	86	199	301	170	174	145	248	337	51	108	178	54	33	47	28	9	5	2	3	8	9	0	16	11	4	3	7	1	37	7	6	1	12	0	0	0	24
5	43	209	0	y	n	n	4	1	24036	8633	2280	86	73	11462	241	57	154	33	167	66	135	28	66	20	14	16	40	2	12	1	5	2	5	3	4	7	7	27	18	7	34	3	3	0	8	0	0	0	5
1	44	210	8	y	y	y	5	4	36899	16145	12638	323	684	655	375	219	653	129	2436	109	279	157	38	28	28	117	36	44	8	1	3	12	7	6	81	31	11	33	8	2	78	30	4	1	10	3	1	4	38
2	44	211	5	y	n	n	6	2	22040	10887	7044	218	772	144	292	261	182	222	314	191	56	342	83	158	30	90	29	18	10	3	9	4	5	1	46	18	34	6	14	1	26	7	3	5	9	25	13	11	2
3	44	212	8	n	n	n	5	1	31430	18078	9767	241	545	230	248	127	216	355	222	116	60	41	126	123	37	75	127	3	15	1	9	4	2	3	6	9	3	7	19	2	75	8	1	2	62	2	0	6	2
4	44	213	0	n	n	n	4	0	37771	32565	1901	38	771	131	311	202	185	92	202	349	146	86	68	105	38	35	34	13	4	5	5	5	7	1	10	20	10	11	6	0	89	7	1	1	5	2	3	0	3
5	44	214	0	n	n	n	4	0	59079	52667	2610	212	856	516	183	180	279	96	153	85	48	69	163	120	22	31	41	23	5	0	11	8	3	0	10	16	2	18	8	4	60	8	0	1	5	0	1	3	2
1	45	215	7	n	y	y	8	3	30141	13492	3812	1351	5829	244	398	162	981	181	781	232	290	230	157	393	71	70	17	17	14	2	6	81	31	4	26	128	4	12	8	5	61	5	3	0	13	9	7	0	6
2	45	216	0	n	n	n	5	1	55541	46942	3668	230	121	954	179	131	357	104	213	467	44	50	188	160	20	38	28	95	113	2	72	7	9	3	16	34	4	8	6	68	66	3	30	23	277	0	2	0	7
3	45	217	8	n	n	y	5.5	2	57629	20702	14617	6395	419	221	554	1393	1173	891	1092	779	607	307	1320	1959	204	187	173	214	211	10	120	178	318	22	33	34	23	79	73	109	100	40	9	14	13	43	10	1	16
4	45	218	0	y	n	n	4	1	59849	37139	9981	2709	684	114	658	1595	1334	781	603	493	372	337	321	146	294	196	43	59	3	1	11	99	242	66	70	18	28	55	18	7	11	35	4	17	6	33	2	0	1
5	45	219	7	n	y	n	8.5	2	71699	17342	13548	1220	214	465	1190	742	2668	1312	5205	867	5240	3217	535	332	286	160	84	139	4	4	46	601	9513	38	114	27	30	131	654	104	7	11	2	4	302	1025	8	1	9
1	47	220	7	n	n	y	NA	NA	84628	38833	23223	6572	1596	201	1419	1412	838	1828	974	604	277	595	357	285	213	393	81	202	145	331	138	103	258	27	33	35	18	104	154	9	4	43	175	72	26	43	4	3	45
2	47	221	3	NA	y	y	NA	NA	19743	6625	5220	802	505	380	195	900	211	567	804	187	420	230	179	311	165	107	135	349	8	6	20	52	199	43	10	34	13	13	42	4	2	25	1	0	8	22	5	3	5
3	47	222	7	y	n	n	5	2	24289	7743	7988	2449	71	15	472	629	358	378	859	524	213	381	146	141	65	106	143	152	4	0	3	130	51	28	10	47	10	1	169	4	1	36	0	0	1	23	2	0	2
4	47	223	5	n	y	y	5.5	3	94082	20147	23749	27705	898	59	1356	1390	1631	1532	1394	1501	910	2306	1357	1256	461	929	619	144	10	2	77	566	671	87	89	30	25	17	95	6	15	35	7	28	9	51	5	1	17
1	48	224	8	n	y	y	5.5	3	66704	16513	23298	4473	364	86	1886	2373	1339	3618	1906	2644	771	970	1069	230	943	440	76	137	10	5	6	100	262	27	213	26	83	9	40	2	6	41	13	4	25	50	55	3	251
2	48	225	2	NA	n	NA	NA	NA	29252	10960	7377	1128	162	1009	1314	425	762	347	1091	196	1039	267	324	95	96	101	280	58	14	6	7	52	254	32	58	68	123	29	56	14	2	18	9	3	18	31	12	1	12
3	48	226	5	n	y	y	5	3	86369	23501	33836	4482	2531	343	1855	4559	4322	1124	1595	254	493	566	369	139	733	388	147	806	10	6	7	124	287	32	45	34	73	53	57	4	33	58	4	5	25	39	10	46	23
4	48	227	4	n	n	y	5	2	70651	22670	13912	3683	2405	49	1811	3524	1279	4743	2642	1649	494	3897	556	710	380	652	246	284	8	4	27	108	292	34	229	86	586	14	115	8	4	64	8	4	18	860	143	63	19
5	48	228	4	n	n	NA	5	NA	77482	28745	22713	4076	1507	72	1598	1047	1217	2390	1702	358	566	410	778	4018	394	403	1131	168	14	8	12	111	252	19	35	8	25	13	260	28	24	40	3	3	153	34	8	32	7
1	50	229	9	NA	n	y	5	NA	48729	15312	6950	723	8591	51	1628	3079	1175	818	2131	2457	1182	748	363	411	516	241	128	125	7	3	24	60	278	23	88	64	51	26	51	6	64	36	5	2	13	20	88	0	7
5	50	230	2	n	n	n	4.5	0	79919	37028	12666	3625	2592	314	1257	8175	2666	1842	1306	206	1604	699	682	459	420	390	398	299	12	3	21	133	338	30	280	79	36	32	31	12	1	25	5	4	19	33	404	20	17
1	51	231	7	NA	y	y	5.5	NA	73946	21034	13531	7098	2643	82	8495	1619	5632	1284	1116	1045	719	1026	575	1915	669	461	72	1033	8	5	16	363	319	120	109	77	72	40	44	9	16	23	3	3	11	47	40	2	19
2	51	232	8	y	y	y	5.5	4	76471	18837	24791	10292	297	520	2201	917	4447	982	2554	1303	365	870	508	610	197	242	128	708	37	8	21	688	337	101	79	271	36	9	51	8	6	37	8	4	31	106	23	1	39
3	51	233	7	n	y	y	5.5	3	63873	17201	9628	14227	148	192	3406	920	4022	1078	1706	521	419	1694	1252	148	168	600	166	119	233	6	132	2660	25	145	85	69	46	117	58	85	114	78	8	18	10	8	29	4	76
4	51	234	5	n	y	y	5.5	3	46177	13961	16336	3192	279	95	2116	1783	1400	975	740	395	377	720	376	126	556	307	67	69	10	2	10	111	23	79	198	51	77	34	25	3	17	57	0	36	5	3	18	1	9
5	51	235	7	y	y	y	5.5	4	46184	14015	4688	1195	67	411	2485	1545	1657	1830	2299	2832	4315	1643	318	169	425	261	83	439	7	4	19	634	239	23	148	587	61	113	393	9	5	217	1	4	25	44	64	1	115
1	52	236	7	n	y	y	5.5	3	57634	11501	13671	15500	567	184	1836	950	543	807	877	400	208	1496	322	132	197	624	129	191	148	232	178	107	40	31	94	129	49	71	166	6	1	84	108	102	18	46	13	3	150
2	52	237	3	n	n	y	5	2	35634	23459	5819	623	184	345	245	689	144	514	614	121	348	356	179	141	158	129	131	231	6	4	25	48	22	42	48	67	38	113	36	4	0	39	6	4	5	4	22	1	5
1	53	238	9	n	y	y	6	3	11159	2589	2115	801	573	13	483	796	287	280	705	279	218	494	109	58	75	131	78	92	0	3	2	76	4	42	43	66	18	4	65	1	0	211	1	1	1	1	6	0	6
2	53	239	3	n	n	n	4.5	0	55646	32310	4875	4189	524	44	1265	989	717	1349	908	1053	710	2146	649	214	373	496	297	158	15	4	77	115	82	129	170	74	55	45	60	1	15	71	6	9	10	7	33	0	16
3	53	240	0	NA	n	n	4.5	NA	46716	25801	4483	4085	117	91	1889	693	781	1183	924	912	400	1206	903	128	288	455	90	183	9	2	8	104	42	29	242	84	137	29	41	3	5	49	8	1	8	6	35	1	120
4	53	241	0	n	n	n	4	0	35304	22598	3030	1383	63	895	1638	284	730	274	550	121	675	409	323	52	86	146	141	63	8	2	5	60	32	22	81	106	215	195	51	5	4	32	4	8	10	8	29	2	15
5	53	242	0	y	n	n	4.5	1	59349	37150	5974	4472	690	317	1897	987	996	554	942	180	377	670	266	61	201	336	149	526	3	7	13	122	24	29	117	91	139	448	32	4	36	76	3	7	5	6	39	45	41
1	54	243	8	n	y	y	5.5	3	80062	18045	5322	2886	1026	39	3336	6067	1422	8884	2744	554	1507	11922	934	558	1551	1290	182	331	12	2	34	80	144	228	1918	206	1297	43	312	6	3	521	5	13	13	97	3132	84	166
2	54	244	7	n	y	y	6.5	3	65071	21956	6814	21241	616	48	1463	610	722	1471	876	249	384	671	2009	749	277	1221	565	110	85	2	15	185	19	21	91	57	66	58	216	57	29	55	1	6	433	2	27	33	21
3	54	245	8	n	y	y	6.5	3	34479	10163	6339	572	1205	41	2244	1003	857	711	954	761	1144	2098	1654	352	368	633	183	140	3	12	9	125	116	46	191	178	183	28	40	2	72	71	2	7	6	4	120	1	25
4	54	246	7	n	y	y	5.5	3	51660	20985	4353	5336	971	207	4408	904	1979	1218	642	132	440	1082	832	1108	428	463	1178	2128	8	5	60	160	28	29	526	108	74	99	40	4	5	51	6	64	7	7	87	16	16
5	54	247	3	n	n	n	NA	NA	63445	24554	9214	4371	1491	55	4365	1846	1440	930	1350	531	1072	2060	3845	389	795	688	164	296	18	4	116	101	142	140	361	165	241	70	48	2	15	73	5	5	9	5	113	3	31
1	55	248	10	n	y	y	6	3	47320	15107	6902	4654	144	480	2565	620	2128	806	3043	934	625	749	660	307	248	350	131	769	16	4	23	229	48	62	187	2421	61	60	23	5	7	52	22	10	28	5	62	0	20
2	55	249	5	n	n	n	5	1	56170	26072	17392	2356	273	155	419	852	776	303	431	705	214	89	2408	61	75	205	89	34	154	6	75	53	9	8	28	14	12	48	13	96	86	22	4	21	117	2	1	0	26
3	55	250	7	y	n	y	5	3	57836	18506	16711	3799	520	90	699	8562	3981	402	600	429	667	176	488	45	134	175	35	16	2	2	3	44	12	27	47	15	8	11	4	6	17	50	3	32	33	4	0	0	22
4	55	251	5	n	y	n	6.5	2	54757	22907	13837	896	171	323	718	3217	6301	840	368	1938	675	207	357	81	193	115	33	28	7	6	8	49	111	13	40	26	15	38	27	22	1	14	1	8	111	15	2	0	24
1	57	252	6	n	y	y	5	3	72474	20211	29924	12356	1090	286	897	933	560	306	443	580	107	210	302	67	95	699	56	67	122	300	81	19	10	21	30	30	13	107	44	16	2	45	73	296	128	4	0	1	548
2	57	253	5	y	y	y	5.5	4	26031	10328	9205	538	317	276	159	1936	156	400	333	295	193	62	300	399	123	91	58	76	5	5	14	13	11	7	11	26	7	18	13	4	3	14	7	5	40	2	3	1	17
3	57	254	7	y	y	y	5	4	16612	4027	7400	541	59	10	263	1342	267	200	636	670	137	69	116	22	71	84	29	25	1	0	1	24	3	13	16	18	5	4	14	0	1	74	1	0	29	0	0	2	5
5	57	255	10	y	n	y	5	3	55713	13939	18489	3085	2326	51	759	1934	1078	2535	1036	2678	1493	1244	634	98	884	354	155	15	4	9	47	37	69	78	123	19	13	13	18	16	8	32	5	6	67	3	0	0	30
1	59	256	8	y	y	y	5.5	4	45905	9783	15016	3844	149	82	1768	654	1105	1096	1431	4568	291	667	2391	47	339	591	44	31	5	4	4	36	31	24	336	22	45	12	37	10	3	27	8	7	60	3	2	1	102
2	59	257	4	y	n	y	5	3	26977	8278	5363	3252	98	730	3354	299	3057	102	284	154	350	96	303	28	34	75	78	8	7	3	2	8	12	7	33	22	58	27	6	5	2	9	3	6	81	2	2	0	23
3	59	258	3	y	n	n	5.5	2	48988	13069	12621	12153	1273	242	3698	901	1121	226	430	256	217	116	281	84	101	233	70	181	12	2	6	20	8	8	21	30	36	47	11	15	27	35	4	7	84	3	0	14	43
4	59	259	7	y	n	n	5	2	47983	21163	11460	2100	1553	40	1236	1408	698	662	954	697	283	906	889	168	174	424	88	82	8	16	19	30	27	16	214	79	257	56	26	9	3	93	6	14	78	68	55	42	41
5	59	260	6	y	n	n	5	2	60793	22421	23098	2326	1043	51	790	644	845	531	487	306	182	135	894	141	109	216	314	21	4	5	10	26	9	10	21	6	17	16	36	355	16	34	5	7	4130	4	1	21	27
1	60	261	9	n	y	y	5.5	3	30581	8580	4668	525	5632	35	1217	965	799	316	1025	1168	503	199	345	91	103	120	708	32	4	11	6	164	20	15	74	364	34	15	8	8	40	77	5	1	56	4	11	1	17
2	60	262	8	n	y	y	NA	NA	69007	32226	11422	13834	1705	198	2065	957	979	300	290	179	213	315	1639	336	111	135	123	80	6	15	10	211	14	7	54	31	20	25	6	13	2	23	6	7	116	3	11	12	31
3	60	263	5	y	n	n	4	1	57945	24626	20306	2278	1747	77	1150	928	1304	270	331	535	265	272	1147	174	99	143	47	61	6	4	10	31	15	16	47	42	45	34	6	10	12	20	4	8	83	1	9	2	37
5	60	264	3	y	n	NA	4.5	NA	54160	29110	12906	2452	214	400	656	575	1185	789	362	1077	124	121	1442	178	65	108	64	260	13	12	29	42	10	8	68	91	15	14	3	18	5	24	105	25	114	1	6	0	24
1	63	265	8	y	y	y	6	4	23917	4338	2693	2855	445	385	232	347	153	2951	1068	279	514	319	294	160	116	73	1886	70	824	6	479	951	12	20	15	59	6	44	787	49	55	108	4	85	10	39	4	1	4
2	63	266	6	n	y	y	6	3	18785	3384	2026	5115	425	264	1377	268	169	477	220	169	70	252	371	54	104	190	31	30	154	4	100	103	15	57	21	6	10	27	76	57	6	21	2	2001	54	4	5	1	16
3	63	267	5	n	n	n	5.5	1	18389	3585	2226	1692	133	2375	2402	107	219	786	296	279	342	370	246	220	198	211	261	54	164	3	136	488	93	17	61	43	16	46	325	12	2	12	1	42	10	13	74	0	22
4	63	268	1	n	NA	n	NA	NA	77875	2956	2972	21585	1175	316	506	468	108	684	557	178	90	2772	903	2657	134	1289	138	2122	10617	238	9669	1461	14	24	23	35	7	26	4385	266	4	31	58	2552	395	11	1	0	19
5	63	269	8	n	y	NA	6	NA	14600	1950	1468	447	261	1980	87	214	50	2928	1306	42	160	247	160	56	88	73	76	83	298	2	127	388	13	17	5	145	2	37	735	4	9	18	6	17	4	7	2	0	0
1	64	270	7	y	y	y	5.5	4	9082	652	2184	710	51	38	219	211	71	1883	1184	83	39	188	36	63	32	91	39	84	53	1	34	70	11	16	17	23	3	3	103	2	3	13	2	11	1	1	0	0	0
2	64	271	8	y	y	y	5.5	4	26460	7244	3405	5489	545	190	1943	190	109	2093	523	419	129	702	161	130	117	195	160	58	185	1	476	97	36	79	23	8	12	25	292	8	6	17	41	53	10	1	0	0	3
3	64	272	2	n	n	n	NA	NA	20455	7256	4955	2360	752	193	587	170	379	639	391	242	149	303	258	99	94	171	65	74	116	1	119	65	21	13	17	14	13	10	104	6	0	12	6	40	6	1	7	0	41
[truncated: 20 more columns]
